# Supplementary material for: An Ionic-Liquid-Imprinted Nanocomposite Adsorbent: Simulation, Kinetics and Thermodynamic Studies of Triclosan Endocrine Disturbing Water Contaminant Removal
Source: Molecules. 2022 Aug 23;27(17):5358. doi: 10.3390/molecules27175358 (PMC9457669; doi:10.3390/molecules27175358)
Supplement: Supplementary file 1 [file molecules-27-05358-s001.zip]

Archive with 1 entries (1 files):
- molecules-1842638-supplementary.pdf
